# Supplementary material for: Impact of Phenylketonuria on the Serum Metabolome and Plasma Lipidome: A Study in Early-Treated Patients
Source: Metabolites. 2024 Aug 30;14(9):479. doi: 10.3390/metabo14090479 (PMC11434371; doi:10.3390/metabo14090479)
Supplement: Supplementary file 1 [file metabolites-14-00479-s001.zip]

Archive with 1 entries (1 files):
- metabolites-3138126-supplementary.pdf
